# Supplementary material for: Enantioselective Michael/Hemiketalization Cascade Reactions between Hydroxymaleimides and 2-Hydroxynitrostyrenes for the Construction of Chiral Chroman-Fused Pyrrolidinediones
Source: Molecules. 2022 Aug 10;27(16):5081. doi: 10.3390/molecules27165081 (PMC9414856; doi:10.3390/molecules27165081)
Supplement: Supplementary file 1 [file molecules-27-05081-s001.zip]

Archive with 1 entries (1 files):
- molecules-1849391-supplementary.pdf
